# Supplementary material for: On the Use of Laser Fragmentation for the Synthesis of Ligand-Free Ultra-Small Iron Nanoparticles in Various Liquid Environments
Source: Nanomaterials (Basel). 2021 Jun 10;11(6):1538. doi: 10.3390/nano11061538 (PMC8230550; doi:10.3390/nano11061538)
Supplement: Supplementary file 1 [file nanomaterials-11-01538-s001.zip]

Archive with 1 entries (1 files):
- nanomaterials-1224732-SI.pdf
